# Supplementary material for: 8-oxoguanine causes spontaneous de novo germline mutations in mice
Source: Sci Rep. 2014 Apr 15;4:4689. doi: 10.1038/srep04689 (PMC3986730; doi:10.1038/srep04689)
Supplement: Supplementary Information — Dataset 1 [file srep04689-s2.xls]

## Sheet: Dataset S1
Supplementary Data S1
Generation			1		2				3					4								5						6				7					8
Mouse ID			32M	44F	77M	84F	87M	90F	108M	110F	111F	135M	158F	114M	115F	116F	132F	229M	255M	256M	258F	138M	131F	140F	141F	142F	450F	225M	203F	234M	236F	364M	365F	366F	417M	418F	609F	610F
Mut. ID	mutation																																						Origin (mouse)	Chr.	Position	total		Mut. ID	mutation		Gene	Reference	Var. Allele
1	C>A																																						32	chr1	16561265	20		1	C>A		Ube2w	C	A
2	G>T																																						87	chr1	21374336			2	G>T		Khdc1b	G	T
3	G>T																																						365	chr1	28835589			3	G>T		Gm597	G	T
4	G>T																																						87	chr1	45437073			4	G>T		Col5a2	G	T
5	A>G																																						32	chr1	46281590			5	A>G		Dnahc7b	A	G
6	G>T																																						90	chr1	53123510			6	G>T		Mstn	G	T
7	G>T																																						365	chr1	58458325			7	G>T		Bzw1	G	T
8	G>T																																						203	chr1	58495171			8	G>T		Ppil3	G	T
9	G>T																																						417	chr1	58901187			9	G>T		Casp8	G	T
10	G>T																																						135	chr1	59200689			10	G>T		Mpp4	G	T
11	G>T																																						108111	chr1	90137313			11	G>T		Heatr7b1	G	T
12	G>T																																						114116	chr1	95298047			12	G>T		Ano7	G	T
13	C>A																																						158	chr1	121374545			13	C>A		Ralb	C	A
14	G>T																																						417	chr1	127923645			14	G>T		Nckap5	G	T
15	C>A																																						158	chr1	133162186			15	C>A		Ikbke	C	A
16	C>A																																						158	chr1	135554423			16	C>A		Zc3h11a	C	A
17	G>T																																						450	chr1	138177306			17	G>T		Camsap2	G	T
18	C>A																																						132	chr1	152504583			18	C>A		Hmcn1	C	A
19	G>T																																						32,44	chr1	172232655			19	G>T		Gm7694	G	T
20	G>T																																						365	chr1	177702503			20	G>T		Wdr64	G	T
21	C>A																																						32	chr2	22261836	24		21	C>A		Myo3a	C	A
22	C>A																																						450	chr2	24916265			22	C>A		Nelf	C	A
23	C>A																																						114	chr2	32663496			23	C>A		Stxbp1	C	A
24	G>T																																						108	chr2	36783237			24	G>T		Olfr355	G	T
25	G>T																																						158	chr2	71671842			25	G>T		Itga6	G	T
26	C>A																																						258	chr2	76573502			26	C>A		Ttn	C	A
27	G>T																																						158	chr2	76588686			27	G>T		Ttn	G	T
28	G>T																																						418	chr2	89143097			28	G>T		Olfr1231	G	T
29	C>A																																						135	chr2	90968824			29	C>A		Mybpc3	C	A
30	C>A																																						236	chr2	91330880			30	C>A		Lrp4	C	A
31	G>T																																						158	chr2	92294493			31	G>T		Slc35c1	G	T
32	C>A																																						131	chr2	107137919			32	C>A		Kcna4	C	A
33	G>T																																						115	chr2	112089672			33	G>T		Nut	G	T
34	C>A																																						87	chr2	122108868			34	C>A		Duox2	C	A
35	C>A																																						450	chr2	126939358			35	C>A		Ncaph	C	A
36	C>A																																						236	chr2	128842062			36	C>A		Zc3h6	C	A
37	C>A																																						258	chr2	129193021			37	C>A		Il1b	C	A
38	C>A																																						131	chr2	145702100			38	C>A		Rin2	C	A
39	C>A																																						135	chr2	154691637			39	C>A		Raly	C	A
40	G>T																																						418	chr2	165538972			40	G>T		Eya2	G	T
41	C>A																																						234	chr2	166854776			41	C>A		Ddx27	C	A
42	C>A																																						135	chr2	168731664			42	C>A		Zfp64	C	A
43	C>A																																						135	chr2	174471487			43	C>A		Zfp831	C	A
44	G>T																																						365	chr2	180373182			44	G>T		Tcfl5	G	T
45	G>T																																						114116	chr3	20214607	11		45	G>T		Agtr1b	G	T
46	C>A																																						365	chr3	51274005			46	C>A		Naa15	C	A
47	G>T																																						609	chr3	59123670			47	G>T		AC122038.1	G	T
48	G>T																																						365	chr3	79397616			48	G>T		Ppid	G	T
49	G>T																																						609	chr3	88706837			49	G>T		Gon4l	G	T
50	C>A																																						418	chr3	94664700			50	C>A		Pogz	C	A
51	G>T																																						138	chr3	97499972			51	G>T		Pde4dip	G	T
52	C>A																																						225	chr3	100732090			52	C>A		Trim45	C	A
53	C>T																																						32	chr3	116482131			53	C>T		Agl	C	T
54	C>A																																						135158	chr3	153906058			54	C>A		Slc44a5	C	A
55	C>A																																						138	chr3	154603055			55	C>A		Tnni3k	C	A
56	G>T																																						158	chr7	4096682	27		56	G>T		Leng8	G	T
57	G>T																																						417	chr7	4875953			57	G>T		Nat14	G	T
58	G>T																																						84	chr7	5284529			58	G>T		Nlrp2	G	T
59	G>T																																						158	chr7	10973989			59	G>T		Nlrp4d	G	T
60	C>A																																						418	chr7	17590459			60	C>A		Ppp5c	C	A
61	C>A																																						32	chr7	19599722			61	C>A		Foxa3	C	A
62	C>A																																						132	chr7	26504043			62	C>A		Ccdc97	C	A
63	C>A																																						135	chr7	28109079			63	C>A		Ltbp4	C	A
64	C>A																																						32	chr7	36404489			64	C>A		Ankrd27	C	A
65	G>T																																						108	chr7	51466065			65	G>T		Klk1b4	G	T
66	G>T																																						225	chr7	66052712			66	G>T		Atp10a	G	T
67	G>T																																						225	chr7	87401786			67	G>T		Ttll13	G	T
68	G>T																																						158	chr7	88609448			68	G>T		Ap3b2	G	T
69	C>A																																						229, 255, 258	chr7	88755277			69	C>A		Homer2	C	A
70	C>A																																						418	chr7	110666295			70	C>A		Olfr611	C	A
71	C>A																																						609	chr7	112898709			71	C>A		Tpp1	C	A
72	G>T																																						417	chr7	115773880			72	G>T		Olfr508	G	T
73	C>A																																						32,44	chr7	115898832			73	C>A		Olfr513	C	A
74	G>T																																						225	chr7	123679534			74	G>T		Nucb2	G	T
75	C>A																																						609	chr7	127288769			75	C>A		Zp2	C	A
76	C>A																																						32,44	chr7	128291106			76	C>A		Otoa	C	A
77	C>A																																						609	chr7	132770577			77	C>A		Il21r	C	A
78	C>A																																						135	chr7	132973335			78	C>A		D430042O09Rik	C	A
79	C>A																																						418	chr7	137940466			79	C>A		Fgfr2	C	A
80	C>A																																						256	chr7	147413933			80	C>A		Cd163l1	C	A
81	G>T																																						365	chr7	147959004			81	G>T		Cyp2e1	G	T
82	C>A																																						135	chr7	148464522			82	C>A		Sct	C	A
83	C>A																																						140	chr8	13236004	11		83	C>A		Adprhl1	C	A
84	C>A																																						234	chr8	26692117			84	C>A		Letm2	C	A
85	C>A																																						140	chr8	73293611			85	C>A		Pik3r2	C	A
86	G>T																																						87	chr8	75103842			86	G>T		Tmem38a	G	T
87	C>A																																						140	chr8	86702898			87	C>A			C	A
88	C>A																																						135	chr8	98361528			88	C>A		Slc38a7	C	A
89	C>A																																						140	chr8	101671938			89	C>A		Gm10632	C	A
90	C>A																																						418	chr8	106817522			90	C>A		Cmtm1	C	A
91	C>A																																						234	chr8	107490220			91	C>A		2210023G05Rik	C	A
92	G>T																																						236	chr8	109189307			92	G>T		Cdh1	G	T
93	C>A																																						418	chr8	113873134			93	C>A		Fa2h	C	A
94	G>T																																						90	chr9	5346430	18		94	G>T		Casp12	G	T
95	G>T																																						90	chr9	21193795			95	G>T		Ilf3	G	T
96	G>T																																						140	chr9	31238881			96	G>T		Tmem45b	G	T
97	G>T																																						135	chr9	37225569			97	G>T		Robo3	G	T
98	C>A																																						450	chr9	37987688			98	C>A		Olfr891	C	A
99	G>T																																						417	chr9	39358361			99	G>T		Olfr958	G	T
100	G>T																																						135	chr9	39545095			100	G>T		Olfr150	G	T
101	G>T																																						158	chr9	45647280			101	G>T		Bace1	G	T
102	C>A																																						116	chr9	59481357			102	C>A		Parp6	C	A
103	G>A																																						32,44	chr9	64022641			103	G>A		Rpl4	G	A
104	C>A																																						258	chr9	72467030			104	C>A		Rfx7	C	A
105	C>A																																						131	chr9	75675918			105	C>A		Bmp5	C	A
106	G>T																																						138	chr9	78055649			106	G>T		Gsta4	G	T
107	G>T																																						158	chr9	107754496			107	G>T		Rbm6	G	T
108	G>T																																						158	chr9	107802566			108	G>T		Mon1a	G	T
109	G>T																																						116	chr9	108385160			109	G>T		Lamb2	G	T
110	G>T																																						158	chr9	114295441			110	G>T		Crtap	G	T
111	G>T																																						116	chr9	121621781			111	G>T		Deb1	G	T
112	G>T																																						609	chr10	79048593	7		112	G>T		Theg	G	T
113	G>T																																						609	chr10	90360150			113	G>T		Anks1b	G	T
114	C>A																																						135	chr10	93583260			114	C>A		Fgd6	C	A
115	G>T																																						417	chr10	127029043			115	G>T		Lrp1	G	T
116	C>A																																						135	chr10	127155605			116	C>A		Myo1a	C	A
117	G>T																																						417	chr10	127280830			117	G>T		Rdh16	G	T
118	C>A																																						116	chr10	127933662			118	C>A		Myl6b	C	A
119	G>T																																						135	chr11	3338238	33		119	G>T		Rnf185	G	T
120	C>A																																						203	chr11	3395740			120	C>A		Inpp5j	C	A
121	C>A																																						158	chr11	4783413			121	C>A		Nipsnap1	C	A
122	C>A																																						256	chr11	5731670			122	C>A		Polm	C	A
123	G>T																																						234	chr11	20214091			123	G>T		Slc1a4	G	T
124	C>A																																						450	chr11	22736721			124	C>A		B3gnt2	C	A
125	G>A																																						32,44	chr11	51414629			125	G>A		Agxt2l2	G	A
126	G>T																																						609	chr11	53515540			126	G>T		Rad50	G	T
127	G>T																																						135	chr11	60334231			127	G>T		Myo15	G	T
128	G>T																																						135	chr11	61932658			128	G>T		Cytsb	G	T
129	T>G																																						32	chr11	67113392			129	T>G		Myh8	T	G
130	C>A																																						131	chr11	69757075			130	C>A		Slc2a4	C	A
131	G>T																																						609	chr11	69759129			131	G>T		Slc2a4	G	T
132	C>A																																						131	chr11	70032356			132	C>A		Slc16a13	C	A
133	G>T																																						256	chr11	70423634			133	G>T		Mink1	G	T
134	G>T																																						609	chr11	70496870			134	G>T		Camta2	G	T
135	G>T																																						135	chr11	73416914			135	G>T		Olfr384	G	T
136	C>A																																						365	chr11	74721517			136	C>A		Srr	C	A
137	C>A																																						450	chr11	75977387			137	C>A		Vps53	C	A
138	C>A																																						131	chr11	78279997			138	C>A		Slc46a1	C	A
139	G>T																																						90	chr11	82934528			139	G>T		Slfn1	G	T
140	G>T																																						450	chr11	84634816			140	G>T		Dhrs11	G	T
141	C>A																																						365	chr11	84691444			141	C>A		Pigw	C	A
142	G>T																																						258	chr11	85711964			142	G>T		Tbx4	G	T
143	C>A																																						234	chr11	86899133			143	C>A		1200011M11Rik	C	A
144	C>A																																						365	chr11	94511399			144	C>A		Eme1	C	A
145	G>T																																						418	chr11	96929320			145	G>T		Osbpl7	G	T
146	C>A																																						87	chr11	102707855			146	C>A		Eftud2	C	A
147	G>T																																						234	chr11	103062459			147	G>T		1700023F06Rik	G	T
148	C>A																																						140	chr11	105258003			148	C>A		March10	C	A
149	C>A																																						365	chr11	115117095			149	C>A		Grin2c	C	A
150	C>A																																						365	chr11	116535562			150	C>A		1810032O08Rik	C	A
151	C>T																																						32,44	chr11	120344347			151	C>T		Hgs	C	T
152	G>T																																						140	chr12	58404387	8		152	G>T		Mipol1	G	T
153	C>A																																						114	chr12	65574576			153	C>A		Fscb	C	A
154	G>T																																						135	chr12	72418340			154	G>T		Dact1	G	T
155	G>T																																						255, 256, 258	chr12	85333494			155	G>T		Acot2	G	T
156	G>T																																						135	chr12	101381952			156	G>T		BC002230	G	T
157	G>T																																						417	chr12	109710237			157	G>T		Eml1	G	T
158	C>A																																						132	chr12	114598576			158	C>A		Ighm	C	A
159	C>A																																						141	chr12	118765690			159	C>A		Rapgef5	C	A
160	G>T																																						158	chr13	9693583	16		160	G>T		Zmynd11	G	T
161	G>T																																						90	chr13	12372771			161	G>T		Actn2	G	T
162	C>A																																						234	chr13	12514421			162	C>A		Heatr1	C	A
163	G>T																																						450	chr13	17830807			163	G>T		Cdk13	G	T
164	C>A																																						234	chr13	33098538			164	C>A		Serpinb9	C	A
165	C>A																																						141	chr13	54188426			165	C>A		Sfxn1	C	A
166	C>A																																						418	chr13	54815301			166	C>A		Pcdh24	C	A
167	G>T																																						138	chr13	54834610			167	G>T		Pcdh24	G	T
168	G>T																																						450	chr13	59901553			168	G>T		Zcchc6	G	T
169	C>A																																						158	chr13	60832207			169	C>A		Dapk1	C	A
170	G>T																																						609	chr13	64243550			170	G>T		Zfp367	G	T
171	G>T																																						450	chr13	66109024			171	G>T		AC192334.1	G	T
172	G>T																																						158	chr13	73678435			172	G>T		Slc6a3	G	T
173	G>T																																						158	chr13	73931463			173	G>T		Slc12a7	G	T
174	G>T																																						609	chr13	120170381			174	G>T		Nnt	G	T
175	G>T																																						141	chr13	120281692			175	G>T		Gm7120	G	T
176	G>T																																						115	chr14	17093122	8		176	G>T		Ngly1	G	T
177	C>A																																						234	chr14	27302290			177	C>A		Slmap	C	A
178	C>A																																						450	chr14	31948728			178	C>A		Nt5dc2	C	A
179	C>A																																						450	chr14	50965631			179	C>A		Olfr735	C	A
180	C>A																																						609	chr14	56591515			180	C>A		Cma2	C	A
181	C>A																																						225	chr14	64438573			181	C>A		Xkr6	C	A
182	G>T																																						84	chr14	73909867			182	G>T		Med4	G	T
183	G>T																																						450	chr14	124256829			183	G>T		Itgbl1	G	T
184	G>T																																						450	chr15	35570396	9		184	G>T		Vps13b	G	T
185	G>T																																						140	chr15	66370405			185	G>T		Tmem71	G	T
186	G>T																																						450	chr15	73377744			186	G>T		Dennd3	G	T
187	C>A																																						108	chr15	75956280			187	C>A		BC024139	C	A
188	C>A																																						108	chr15	80205804			188	C>A		Cacna1i	C	A
189	G>T																																						450	chr15	82286315			189	G>T		Cyp2d9	G	T
190	C>A																																						365	chr15	84617749			190	C>A		Phf21b	C	A
191	C>A																																						108	chr15	88966010			191	C>A		Mapk12	C	A
192	G>T																																						256	chr15	89124487			192	G>T		Sbf1	G	T
193	G>T																																						418	chr16	14204696	7		193	G>T		Myh11	G	T
194	G>T																																						135	chr16	17258781			194	G>T		Hic2	G	T
195	C>A																																						108	chr16	20364171			195	C>A		Abcc5	C	A
196	G>T																																						135	chr16	32767582			196	G>T		Muc4	G	T
197	G>T																																						203	chr16	32775807			197	G>T		Muc4	G	T
198	G>T																																						138	chr16	33227040			198	G>T		Osbpl11	G	T
199	G>T																																						258	chr16	85013917			199	G>T		App	G	T
200	C>A																																						158	chr17	13419332	28		200	C>A		Smok2a	C	A
201	C>A																																						225	chr17	14828312			201	C>A		Thbs2	C	A
202	C>A																																						141	chr17	20711647			202	C>A		Vmn2r110	C	A
203	G>T																																						609	chr17	23952708			203	G>T		Srrm2	G	T
204	G>T																																						108	chr17	23980573			204	G>T		Prss41	G	T
205	C>A																																						158	chr17	24238621			205	C>A		Pdpk1	C	A
206	G>T																																						131	chr17	24357690			206	G>T		1600002H07Rik	G	T
207	C>T																																						87	chr17	30970491			207	C>T		Dnahc8	C	T
208	C>A																																						225	chr17	32295396			208	C>A		Notch3	C	A
209	C>A																																						158	chr17	32499844			209	C>A		Wiz	C	A
210	C>A																																						450	chr17	32766019			210	C>A		Gm9705	C	A
211	C>A																																						158	chr17	32812670			211	C>A		Cyp4f40	C	A
212	G>T																																						108	chr17	33840084			212	G>T		March2	G	T
213	C>A																																						141	chr17	34099503			213	C>A		Vps52	C	A
214	G>T																																						108, 111	chr17	34330946			214	G>T		Tap1	G	T
215	C>A																																						417	chr17	34609702			215	C>A		Btn3a3	C	A
216	G>T																																						90	chr17	34990532			216	G>T		Rdbp	G	T
217	G>T																																						140	chr17	35149337			217	G>T		Vars	G	T
218	G>T																																						44	chr17	35990243			218	G>T		Mdc1	G	T
219	C>A																																						116	chr17	36099015			219	C>A		Abcf1	C	A
220	G>T																																						609	chr17	37208841			220	G>T		Gabbr1	G	T
221	C>A																																						158	chr17	37838291			221	C>A		Olfr119	C	A
222	G>T																																						108	chr17	41047065			222	G>T		Glyatl3	G	T
223	G>T																																						417	chr17	48226994			223	G>T		1700067P10Rik	G	T
224	G>T																																						258	chr17	48388816			224	G>T		Trem3	G	T
225	C>A																																						141	chr17	56271989			225	C>A		Sema6b	C	A
226	C>T																																						258	chr17	58301659			226	C>T		Cntnap5c	C	T
227	G>T																																						108	chr17	65987240			227	G>T		Txndc2	G	T
228	G>T																																						135	chr18	32424315	8		228	G>T		Ercc3	G	T
229	G>T																																						158	chr18	36845068			229	G>T		E230025N22Rik	G	T
230	G>T																																						135	chr18	37896933			230	G>T		Pcdhga11	G	T
231	A>G																																						131	chr18	58207628			231	A>G		Fbn2	A	G
232	G>T																																						114	chr18	61101033			232	G>T		Camk2a	G	T
233	G>A																																						44	chr18	64664949			233	G>A		Nars	G	A
234	G>T																																						158	chr18	64737109			234	G>T		Atp8b1	G	T
235	C>A																																						418	chr18	73822502			235	C>A		Smad4	C	A
236	C>A																																						77	chr19	3918018	15		236	C>A		Aldh3b1	C	A
237	G>T																																						77, 90	chr19	6337507			237	G>T		Men1	G	T
238	G>T																																						108, 111	chr19	7360363			238	G>T		Mark2	G	T
239	C>A																																						609	chr19	7857468			239	C>A		BC014805	C	A
240	G>T																																						234	chr19	12396746			240	G>T		Olfr1437	G	T
241	C>A																																						158	chr19	18867330			241	C>A		Trpm6	C	A
242	C>A																																						256	chr19	22522815			242	C>A		Trpm3	C	A
243	C>A																																						158	chr19	29791612			243	C>A		9930021J03Rik	C	A
244	C>A																																						256	chr19	38017942			244	C>A		Myof	C	A
245	C>A																																						609	chr19	38694989			245	C>A		Plce1	C	A
246	C>A																																						158	chr19	44644437			246	C>A		Hif1an	C	A
247	C>A																																						225	chr19	45067067			247	C>A		Sema4g	C	A
248	C>A																																						115	chr19	45848167			248	C>A		Mgea5	C	A
249	C>A																																						418	chr19	47199605			249	C>A		Pdcd11	C	A
250	C>A																																						609	chr19	50316578			250	C>A		Sorcs1	C	A
251	G>T																																						131	chrX	6585320	12		251	G>T		Ccnb3	G	T
252	G>T																																						114,115, 116	chrX	13064169			252	G>T		Nyx	G	T
253	G>T																																						141	chrX	39600223			253	G>T		Stag2	G	T
254	G>T																																						111	chrX	54504438			254	G>T		Arhgef6	G	T
255	G>T																																						450	chrX	71577335			255	G>T		Plxna3	G	T
256	G>T																																						158	chrX	71693281			256	G>T		Ikbkg	G	T
257	C>A																																						135	chrX	91347579			257	C>A		Zfx	C	A
258	C>A																																						418	chrX	98601081			258	C>A		Zmym3	C	A
259	G>T																																						114115	chrX	103305164			259	G>T		Atp7a	G	T
260	G>T																																						138	chrX	104986087			260	G>T		2610002M06Rik	G	T
261	C>A																																						87	chrX	130399863			261	C>A		Tnmd	C	A
262	C>A																																						135	chrX	130485713			262	C>A		Sytl4	C	A
																					hetero	homo
																			G>T (C>A)
																			G>A (C>T)
																			T>G (A>C)
																			A>G (T>C)
[truncated: 7 more columns]
